# Supplementary material for: Limited Evidence for the Benefits of Exercise in Older Adults with Hematological Malignancies: A Systematic Review and Meta-Analysis
Source: Cancers (Basel). 2024 Aug 25;16(17):2962. doi: 10.3390/cancers16172962 (PMC11393877; doi:10.3390/cancers16172962)
Supplement: Supplementary file 1 [file cancers-16-02962-s001.zip]

Archive with 33 entries (33 files):
- Figure S1. Search strategy and PRISMA flow diagram for study selection (March 2019).pdf
- Figure S10. Forest plot depicting the effects of exercise on muscle strength.pdf
- Figure S11. Forest plot depicting the effects of exercise on body composition.pdf
- Figure S12. Forest plot depicting the effects of exercise on physical activity.pdf
- Figure S13. Forest plot depicting the effects of exercise on QoL emotional.pdf
- Figure S14. Forest plot depicting the effects of exercise on QoL functional.pdf
- Figure S15. Forest plot depicting the effects of exercise on QoL physical.pdf
- Figure S16. Forest plot depicting the effects of exercise on anxiety.pdf
- Figure S17. Forest plot depicting the effects of exercise on depression.pdf
- Figure S18. Forest plot depicting the effects of exercise on fatigue.pdf
- Figure S19. Forest plot depicting the effects of exercise on pain.pdf
- Figure S2. Search strategy and PRISMA flow diagram for study selection (October 2020).pdf
- Figure S20. Meta-regression analyses on exercise benefits related to age for secondary outcomes.pdf
- Figure S21. Subgroup analyses on secondary outcome; aerobic capacity.pdf
- Figure S22. Subgroup analyses on secondary outcome; muscle strength.pdf
- Figure S23. Subgroup analyses on secondary outcome; body composition.pdf
- Figure S24. Subgroup analyses on secondary outcome; physical activity.pdf
- Figure S25. Subgroup analyses on secondary outcome; QoL emotional.pdf
- Figure S26. Subgroup analyses on secondary outcome; QoL functional.pdf
- Figure S27. Subgroup analyses on secondary outcome; QoL physical.pdf
- Figure S28. Subgroup analyses on secondary outcome; anxiety.pdf
- Figure S29. Subgroup analyses on secondary outcome; depression.pdf
- Figure S3. Search strategy and PRISMA flow diagram for study selection (March 2024).pdf
- Figure S30. Subgroup analyses on secondary outcome; fatigue.pdf
- Figure S31. Subgroup analyses on secondary outcome; pain.pdf
- Figure S4 Forest plot depicting the effects of exercise on physical function.pdf
- Figure S5. Forest plot depicting the effects of exercise effects on QoL global.pdf
- Figure S6. Meta-regression analyses on exercise benefits related to age for primary outcomes, physical function and QoL global.pdf
- Figure S7. Subgroup analyses on primary outcome; physical function.pdf
- Figure S8. Subgroup analyses on primary outcome; QoL global.pdf
- Figure S9. Forest plot depicting the effects of exercise effects on aerobic capacity.pdf
- Table S1. Search strategy on November 13, 2023, implemented in ClinicalTrials.gov.pdf
- Table S2. Outcome measurement tests and instruments chosen for meta-analysis.pdf
